# Supplementary material for: Evidence That DDR1 Promotes Oligodendrocyte Differentiation during Development and Myelin Repair after Injury
Source: Int J Mol Sci. 2023 Jun 19;24(12):10318. doi: 10.3390/ijms241210318 (PMC10299687; doi:10.3390/ijms241210318)
Supplement: Supplementary file 1 [file ijms-24-10318-s001.zip]

Archive with 1 entries (1 files):
- ijms-2420564-supplementary.pdf
